# Supplementary material for: Delay in Seeking Medical Attention and Diagnosis in Chinese Melanoma Patients: A Cross-Sectional Study
Source: Int J Environ Res Public Health. 2022 Nov 12;19(22):14916. doi: 10.3390/ijerph192214916 (PMC9690906; doi:10.3390/ijerph192214916)
Supplement: Supplementary file 1 [file ijerph-19-14916-s001.zip]

Archive with 1 entries (1 files):
- ijerph-2035364-supplementary.pdf
